# Supplementary material for: Molecular characterization of the A52 murine hepatocellular carcinoma cell line
Source: Animal Model Exp Med. 2026 Feb 27;9(3):546–57. doi: 10.1002/ame2.70152 (PMC13176094; doi:10.1002/ame2.70152)
Supplement: Supplementary file 3 — Table S1. [file AME2-9-546-s002.csv]

DawnRank_rank	driver	amino_acid_change	chromosome	position	reference_allele	alternate_allele
1	Plk1	p.R364W	7	121766873	C	T
2	Sirt1	p.V571A,ENSMUSG00000020063.17:ENSMUST00000020257.13:exon8:c.T1829C:p.V610A,ENSMUSG00000020063.17:ENSMUST00000120239.8:exon13:c.T1829C:p.V610A	10	63157584	A	G
3	Syk	p.I99F,ENSMUSG00000021457.15:ENSMUST00000120135.8:exon2:c.A295T:p.I99F,ENSMUSG00000021457.15:ENSMUST00000118756.8:exon3:c.A295T:p.I99F	13	52765169	A	T
4	Nup160	p.R693X	2	90534253	C	T
5	Cenpo	p.N33K,ENSMUSG00000020652.18:ENSMUST00000111169.10:exon3:c.T96A:p.N32K,ENSMUSG00000020652.18:ENSMUST00000140975.8:exon3:c.T96A:p.N32K	12	4281633	A	T
6	Erbb2	p.K938R	11	98325712	A	G
7	Clip1	NA	5	123752252	A	G
8	Bub1b	p.E207G	2	118443112	A	G
9	Cenpc1	p.S404R	5	86185298	A	T
10	Hmox1	p.E162K	8	75823817	G	A
11	Braf	p.V584E,ENSMUSG00000002413.16:ENSMUST00000002487.15:exon18:c.T1910A:p.V637E	6	39604717	A	T
12	Fbxo11	p.M214T,ENSMUSG00000005371.16:ENSMUST00000130379.9:exon5:c.T377C:p.M126T,ENSMUSG00000005371.16:ENSMUST00000235112.2:exon5:c.T377C:p.M126T	17	88320070	A	G
13	Ahnak	p.V362E	19	8979802	T	A
14	Hnrnpu	p.V191E,ENSMUSG00000039630.11:ENSMUST00000161769.8:exon1:c.T572A:p.V191E	1	178164565	A	T
15	Iqgap1	p.Q5H	7	80466553	T	G
16	Ndrg1	p.S352G	15	66802847	T	C
17	Pkm	p.K62R,ENSMUSG00000032294.18:ENSMUST00000034834.16:exon3:c.A185G:p.K62R,ENSMUSG00000032294.18:ENSMUST00000163694.4:exon3:c.A185G:p.K62R,ENSMUSG00000032294.18:ENSMUST00000213930.2:exon3:c.A185G:p.K62R,ENSMUSG00000032294.18:ENSMUST00000217038.2:exon3:c.A185G:p.K62R,ENSMUSG00000032294.18:ENSMUST00000217353.2:exon3:c.A185G:p.K62R,ENSMUSG00000032294.18:ENSMUST00000215623.2:exon4:c.A185G:p.K62R,ENSMUSG…	9	59573176	A	G
18	Il6ra	p.W300R,ENSMUSG00000027947.12:ENSMUST00000197679.5:exon6:c.T898C:p.W300R	3	89793251	A	G
19	Atp9a	p.F111S,ENSMUSG00000027546.16:ENSMUST00000109175.9:exon4:c.T284C:p.F95S,ENSMUSG00000027546.16:ENSMUST00000109176.8:exon4:c.T506C:p.F169S,ENSMUSG00000027546.16:ENSMUST00000109177.8:exon4:c.T278C:p.F93S,ENSMUSG00000027546.16:ENSMUST00000123156.8:exon4:c.T269C:p.F90S,ENSMUSG00000027546.16:ENSMUST00000151610.8:exon4:c.T44C:p.F15S,ENSMUSG00000027546.16:ENSMUST00000156397.8:exon4:c.T431C:p.F144S,ENSMUS…	2	168547147	A	G
20	Pzp	p.Y1472X	6	128462528	A	T
21	Atr	p.I2140V,ENSMUSG00000032409.16:ENSMUST00000215311.2:exon38:c.A6436G:p.I2146V	9	95818464	A	G
22	Ugt1a1	p.S7N	1	88139743	G	A
22	Ugt1a1	p.H28L	1	88139806	A	T
22	Ugt1a1	p.R31K	1	88139815	G	A
22	Ugt1a1	p.M45I	1	88139858	G	A
22	Ugt1a1	p.G47V	1	88139863	G	T
22	Ugt1a1	p.F81F	1	88139966	C	T
22	Ugt1a1	p.S106P	1	88140039	T	C
22	Ugt1a1	p.R110R	1	88140053	C	T
22	Ugt1a1	p.M124Sfs*3	1	88140093	AT	A
22	Ugt1a1	p.A127A	1	88140104	T	A
22	Ugt1a1	p.H131Y	1	88140114	C	T
22	Ugt1a1	p.A136A	1	88140131	C	T
22	Ugt1a1	p.L151M	1	88140174	C	A
22	Ugt1a1	p.F155S	1	88140187	T	C
22	Ugt1a1	p.K176T	1	88140250	A	C
22	Ugt1a1	p.S183L	1	88140271	C	T
22	Ugt1a1	p.S183S	1	88140272	A	G
22	Ugt1a1	p.A185V	1	88140277	C	T
22	Ugt1a1	p.P189P	1	88140290	C	T
22	Ugt1a1	p.V212V	1	88140359	G	A
22	Ugt1a1	p.A218A	1	88140377	C	T
22	Ugt1a1	p.Y232F	1	88140418	A	T
22	Ugt1a1	p.E243E	1	88140452	A	G
22	Ugt1a1	p.Q247K	1	88140462	C	A
22	Ugt1a1	p.R259R	1	88140500	A	G
22	Ugt1a1	p.V301V,ENSMUSG00000090171.2:ENSMUST00000049289.9:exon2:c.T909G:p.V303V,ENSMUSG00000090124.8:ENSMUST00000058237.14:exon2:c.T903G:p.V301V,ENSMUSG00000089960.2:ENSMUST00000073049.7:exon2:c.T915G:p.V305V,ENSMUSG00000090175.2:ENSMUST00000073772.5:exon2:c.T894G:p.V298V,ENSMUSG00000089943.2:ENSMUST00000097659.5:exon2:c.T897G:p.V299V,ENSMUSG00000090145.8:ENSMUST00000113137.2:exon2:c.T903G:p.V301V,ENSMUS…	1	88142810	T	G
22	Ugt1a1	p.T330M,ENSMUSG00000090171.2:ENSMUST00000049289.9:exon2:c.C995T:p.T332M,ENSMUSG00000090124.8:ENSMUST00000058237.14:exon2:c.C989T:p.T330M,ENSMUSG00000089960.2:ENSMUST00000073049.7:exon2:c.C1001T:p.T334M,ENSMUSG00000090175.2:ENSMUST00000073772.5:exon2:c.C980T:p.T327M,ENSMUSG00000089943.2:ENSMUST00000097659.5:exon2:c.C983T:p.T328M,ENSMUSG00000090145.8:ENSMUST00000113137.2:exon2:c.C989T:p.T330M,ENSMU…	1	88142896	C	T
22	Ugt1a1	p.S113Hfs*11,ENSMUSG00000054545.18:ENSMUST00000014263.6:exon4:c.1099delT:p.F367Sfs*21,ENSMUSG00000090171.2:ENSMUST00000049289.9:exon4:c.1105delT:p.F369Sfs*21,ENSMUSG00000090124.8:ENSMUST00000058237.14:exon4:c.1099delT:p.F367Sfs*21,ENSMUSG00000089960.2:ENSMUST00000073049.7:exon4:c.1111delT:p.F371Sfs*21,ENSMUSG00000090175.2:ENSMUST00000073772.5:exon4:c.1090delT:p.F364Sfs*21,ENSMUSG00000089943.2:ENS…	1	88143879	AT	A
22	Ugt1a1	p.S114Tfs*164,ENSMUSG00000054545.18:ENSMUST00000014263.6:exon4:c.1102_1103del:p.I368Hfs*10,ENSMUSG00000090171.2:ENSMUST00000049289.9:exon4:c.1108_1109del:p.I370Hfs*10,ENSMUSG00000090124.8:ENSMUST00000058237.14:exon4:c.1102_1103del:p.I368Hfs*10,ENSMUSG00000089960.2:ENSMUST00000073049.7:exon4:c.1114_1115del:p.I372Hfs*10,ENSMUSG00000090175.2:ENSMUST00000073772.5:exon4:c.1093_1094del:p.I365Hfs*10,ENS…	1	88143882	CAT	C
22	Ugt1a1	p.R131X	1	88143935	C	T
22	Ugt1a1	p.R401C,ENSMUSG00000090171.2:ENSMUST00000049289.9:exon4:c.C1207T:p.R403C,ENSMUSG00000090124.8:ENSMUST00000058237.14:exon4:c.C1201T:p.R401C,ENSMUSG00000089960.2:ENSMUST00000073049.7:exon4:c.C1213T:p.R405C,ENSMUSG00000090175.2:ENSMUST00000073772.5:exon4:c.C1192T:p.R398C,ENSMUSG00000089943.2:ENSMUST00000097659.5:exon4:c.C1195T:p.R399C,ENSMUSG00000090145.8:ENSMUST00000113137.2:exon4:c.C1201T:p.R401C,…	1	88143982	C	T
22	Ugt1a1	p.R401H,ENSMUSG00000090171.2:ENSMUST00000049289.9:exon4:c.G1208A:p.R403H,ENSMUSG00000090124.8:ENSMUST00000058237.14:exon4:c.G1202A:p.R401H,ENSMUSG00000089960.2:ENSMUST00000073049.7:exon4:c.G1214A:p.R405H,ENSMUSG00000090175.2:ENSMUST00000073772.5:exon4:c.G1193A:p.R398H,ENSMUSG00000089943.2:ENSMUST00000097659.5:exon4:c.G1196A:p.R399H,ENSMUSG00000090145.8:ENSMUST00000113137.2:exon4:c.G1202A:p.R401H,…	1	88143983	G	A
22	Ugt1a1	p.R405P,ENSMUSG00000090171.2:ENSMUST00000049289.9:exon4:c.G1220C:p.R407P,ENSMUSG00000090124.8:ENSMUST00000058237.14:exon4:c.G1214C:p.R405P,ENSMUSG00000089960.2:ENSMUST00000073049.7:exon4:c.G1226C:p.R409P,ENSMUSG00000090175.2:ENSMUST00000073772.5:exon4:c.G1205C:p.R402P,ENSMUSG00000089943.2:ENSMUST00000097659.5:exon4:c.G1208C:p.R403P,ENSMUSG00000090145.8:ENSMUST00000113137.2:exon4:c.G1214C:p.R405P,…	1	88143995	G	C
22	Ugt1a1	p.R440S,ENSMUSG00000090171.2:ENSMUST00000049289.9:exon5:c.C1324A:p.R442S,ENSMUSG00000090124.8:ENSMUST00000058237.14:exon5:c.C1318A:p.R440S,ENSMUSG00000089960.2:ENSMUST00000073049.7:exon5:c.C1330A:p.R444S,ENSMUSG00000090175.2:ENSMUST00000073772.5:exon5:c.C1309A:p.R437S,ENSMUSG00000089943.2:ENSMUST00000097659.5:exon5:c.C1312A:p.R438S,ENSMUSG00000090145.8:ENSMUST00000113137.2:exon5:c.C1318A:p.R440S,…	1	88145868	C	A
22	Ugt1a1	p.H471L,ENSMUSG00000090171.2:ENSMUST00000049289.9:exon5:c.A1418T:p.H473L,ENSMUSG00000090124.8:ENSMUST00000058237.14:exon5:c.A1412T:p.H471L,ENSMUSG00000089960.2:ENSMUST00000073049.7:exon5:c.A1424T:p.H475L,ENSMUSG00000090175.2:ENSMUST00000073772.5:exon5:c.A1403T:p.H468L,ENSMUSG00000089943.2:ENSMUST00000097659.5:exon5:c.A1406T:p.H469L,ENSMUSG00000090145.8:ENSMUST00000113137.2:exon5:c.A1412T:p.H471L,…	1	88145962	A	T
22	Ugt1a1	p.R473C,ENSMUSG00000090171.2:ENSMUST00000049289.9:exon5:c.C1423T:p.R475C,ENSMUSG00000090124.8:ENSMUST00000058237.14:exon5:c.C1417T:p.R473C,ENSMUSG00000089960.2:ENSMUST00000073049.7:exon5:c.C1429T:p.R477C,ENSMUSG00000090175.2:ENSMUST00000073772.5:exon5:c.C1408T:p.R470C,ENSMUSG00000089943.2:ENSMUST00000097659.5:exon5:c.C1411T:p.R471C,ENSMUSG00000090145.8:ENSMUST00000113137.2:exon5:c.C1417T:p.R473C,…	1	88145967	C	T
22	Ugt1a1	p.H477Mfs*13,ENSMUSG00000090171.2:ENSMUST00000049289.9:exon5:c.1433delC:p.H479Mfs*13,ENSMUSG00000090124.8:ENSMUST00000058237.14:exon5:c.1427delC:p.H477Mfs*13,ENSMUSG00000089960.2:ENSMUST00000073049.7:exon5:c.1439delC:p.H481Mfs*13,ENSMUSG00000090175.2:ENSMUST00000073772.5:exon5:c.1418delC:p.H474Mfs*13,ENSMUSG00000089943.2:ENSMUST00000097659.5:exon5:c.1421delC:p.H475Mfs*13,ENSMUSG00000090145.8:ENSM…	1	88145976	GC	G
22	Ugt1a1	p.Y484F,ENSMUSG00000090171.2:ENSMUST00000049289.9:exon5:c.A1457T:p.Y486F,ENSMUSG00000090124.8:ENSMUST00000058237.14:exon5:c.A1451T:p.Y484F,ENSMUSG00000089960.2:ENSMUST00000073049.7:exon5:c.A1463T:p.Y488F,ENSMUSG00000090175.2:ENSMUST00000073772.5:exon5:c.A1442T:p.Y481F,ENSMUSG00000089943.2:ENSMUST00000097659.5:exon5:c.A1445T:p.Y482F,ENSMUSG00000090145.8:ENSMUST00000113137.2:exon5:c.A1451T:p.Y484F,…	1	88146001	A	T
22	Ugt1a1	p.H485Q,ENSMUSG00000090171.2:ENSMUST00000049289.9:exon5:c.C1461G:p.H487Q,ENSMUSG00000090124.8:ENSMUST00000058237.14:exon5:c.C1455G:p.H485Q,ENSMUSG00000089960.2:ENSMUST00000073049.7:exon5:c.C1467G:p.H489Q,ENSMUSG00000090175.2:ENSMUST00000073772.5:exon5:c.C1446G:p.H482Q,ENSMUSG00000089943.2:ENSMUST00000097659.5:exon5:c.C1449G:p.H483Q,ENSMUSG00000090145.8:ENSMUST00000113137.2:exon5:c.C1455G:p.H485Q,…	1	88146005	C	G
22	Ugt1a1	p.G511D,ENSMUSG00000090171.2:ENSMUST00000049289.9:exon5:c.G1538A:p.G513D,ENSMUSG00000090124.8:ENSMUST00000058237.14:exon5:c.G1532A:p.G511D,ENSMUSG00000089960.2:ENSMUST00000073049.7:exon5:c.G1544A:p.G515D,ENSMUSG00000090175.2:ENSMUST00000073772.5:exon5:c.G1523A:p.G508D,ENSMUSG00000089943.2:ENSMUST00000097659.5:exon5:c.G1526A:p.G509D,ENSMUSG00000090145.8:ENSMUST00000113137.2:exon5:c.G1532A:p.G511D,…	1	88146082	G	A
22	Ugt1a1	p.G520G,ENSMUSG00000090171.2:ENSMUST00000049289.9:exon5:c.G1566A:p.G522G,ENSMUSG00000090124.8:ENSMUST00000058237.14:exon5:c.G1560A:p.G520G,ENSMUSG00000089960.2:ENSMUST00000073049.7:exon5:c.G1572A:p.G524G,ENSMUSG00000090175.2:ENSMUST00000073772.5:exon5:c.G1551A:p.G517G,ENSMUSG00000089943.2:ENSMUST00000097659.5:exon5:c.G1554A:p.G518G,ENSMUSG00000090145.8:ENSMUST00000113137.2:exon5:c.G1560A:p.G520G,…	1	88146110	G	A
23	Lama5	p.G2940C	2	179822016	C	A
24	Notch3	p.G1271W	17	32363171	C	A
25	Nup93	p.S61T,ENSMUSG00000032939.15:ENSMUST00000079961.14:exon3:c.T181A:p.S61T,ENSMUSG00000032939.15:ENSMUST00000212824.2:exon4:c.T181A:p.S61T	8	94970283	T	A
26	Eif1	p.Y79X,ENSMUSG00000035530.14:ENSMUST00000151513.2:exon3:c.T330A:p.Y110X	11	100211815	T	A
27	Fhit	p.M137I,ENSMUSG00000060579.14:ENSMUST00000161302.8:exon6:c.G411A:p.M137I,ENSMUSG00000060579.14:ENSMUST00000162278.8:exon8:c.G411A:p.M137I,ENSMUSG00000060579.14:ENSMUST00000160340.8:exon9:c.G600A:p.M200I	14	12896324	G	A
28	Gnas	p.Q392L,ENSMUSG00000027523.21:ENSMUST00000186907.7:exon1:c.A1175T:p.Q392L	2	174141007	A	T
29	Ep300	p.S1740T	15	81533162	T	A
30	Nup50	p.T97M,ENSMUSG00000016619.11:ENSMUST00000230411.2:exon5:c.C290T:p.T97M	15	84817872	C	T
31	Son	p.Y958X,ENSMUSG00000022961.19:ENSMUST00000114037.9:exon3:c.T2874G:p.Y958X,ENSMUSG00000022961.19:ENSMUST00000117633.8:exon3:c.T2874G:p.Y958X,ENSMUSG00000022961.19:ENSMUST00000119368.8:exon3:c.T2874G:p.Y958X,ENSMUSG00000022961.19:ENSMUST00000140312.8:exon3:c.T2874G:p.Y958X	16	91454128	T	G
32	Ninl	p.V228L,ENSMUSG00000068115.14:ENSMUST00000109896.8:exon21:c.G3637T:p.V1213L	2	150781847	C	A
33	Ipo7	p.D239E	7	109638451	T	A
34	Hnrnph1	p.N90S,ENSMUSG00000007850.17:ENSMUST00000077817.8:exon4:c.A269G:p.N90S,ENSMUSG00000007850.17:ENSMUST00000109142.8:exon5:c.A269G:p.N90S	11	50270663	A	G
35	Ptpre	p.Y326X,ENSMUSG00000041836.11:ENSMUST00000209256.2:exon13:c.T1209A:p.Y403X,ENSMUSG00000041836.11:ENSMUST00000210833.2:exon13:c.T1149A:p.Y383X,ENSMUSG00000041836.11:ENSMUST00000073961.8:exon14:c.T1149A:p.Y383X,ENSMUSG00000041836.11:ENSMUST00000211140.2:exon14:c.T1149A:p.Y383X,ENSMUSG00000041836.11:ENSMUST00000211788.2:exon14:c.T1188A:p.Y396X	7	135272436	T	A
36	Jak3	p.G904S,ENSMUSG00000031805.18:ENSMUST00000110012.2:exon20:c.G2710A:p.G904S,ENSMUSG00000031805.18:ENSMUST00000110013.10:exon20:c.G2710A:p.G904S	8	72138434	G	A
37	Birc6	p.L1295R,ENSMUSG00000024073.17:ENSMUST00000182133.8:exon16:c.T3884G:p.L1295R,ENSMUSG00000024073.17:ENSMUST00000182597.8:exon16:c.T3884G:p.L1295R,ENSMUSG00000024073.17:ENSMUST00000182944.8:exon16:c.T3884G:p.L1295R,ENSMUSG00000024073.17:ENSMUST00000183224.8:exon16:c.T3842G:p.L1281R	17	74905092	T	G
37	Birc6	p.S3545A,ENSMUSG00000024073.17:ENSMUST00000182133.8:exon54:c.T10615G:p.S3539A,ENSMUSG00000024073.17:ENSMUST00000182597.8:exon54:c.T10660G:p.S3554A,ENSMUSG00000024073.17:ENSMUST00000182944.8:exon54:c.T10621G:p.S3541A,ENSMUSG00000024073.17:ENSMUST00000183224.8:exon54:c.T10573G:p.S3525A	17	74956640	T	G
38	Zbed6	p.A178P	1	133586804	C	G
38	Zbed6	p.Q177L	1	133586806	T	A
39	Usp7	p.L193H,ENSMUSG00000022710.18:ENSMUST00000161046.9:exon13:c.T1301A:p.L434H,ENSMUSG00000022710.18:ENSMUST00000160405.8:exon14:c.T1421A:p.L474H	16	8518040	A	T
40	Crem	p.D97E,ENSMUSG00000063889.17:ENSMUST00000136961.8:exon4:c.T366A:p.D122E,ENSMUSG00000063889.17:ENSMUST00000144496.8:exon4:c.T366A:p.D122E,ENSMUSG00000063889.17:ENSMUST00000122958.8:exon5:c.T438A:p.D146E,ENSMUSG00000063889.17:ENSMUST00000126578.8:exon5:c.T438A:p.D146E,ENSMUSG00000063889.17:ENSMUST00000151311.8:exon5:c.T450A:p.D150E,ENSMUSG00000063889.17:ENSMUST00000152900.8:exon5:c.T420A:p.D140E,EN…	18	3288043	A	T
41	Ecm1	p.I465V,ENSMUSG00000028108.17:ENSMUST00000117507.10:exon10:c.A1396G:p.I466V	3	95642188	T	C
42	Itgav	p.A183S,ENSMUSG00000027087.12:ENSMUST00000028499.11:exon7:c.G655T:p.A219S	2	83596135	G	T
43	Ppp2r2a	p.V365A	14	67252678	A	G
44	Lamb1	p.K1746N,ENSMUSG00000002900.18:ENSMUST00000239496.2:exon33:c.A5382T:p.K1794N,ENSMUSG00000002900.18:ENSMUST00000169088.8:exon34:c.A5238T:p.K1746N	12	31379369	A	T
45	Thap1	p.A7S	8	26648497	G	T
45	Thap1	p.Y8H	8	26648500	T	C
45	Thap1	p.Y8X	8	26648502	C	A
45	Thap1	p.R13H	8	26648516	G	A
45	Thap1	p.Y14Y	8	26648520	C	T
45	Thap1	p.D15N	8	26648521	G	A
45	Thap1	p.P19P	8	26648535	C	G
45	Thap1	p.R42Gfs*31,ENSMUSG00000037214.13:ENSMUST00000130231.2:exon3:c.52delA:p.R19Gfs*31	8	26650851	TA	T
45	Thap1	p.S52Hfs*12,ENSMUSG00000037214.13:ENSMUST00000130231.2:exon3:c.85_86del:p.S29Hfs*12	8	26650884	CAG	C
45	Thap1	p.I53Afs*8,ENSMUSG00000037214.13:ENSMUST00000130231.2:exon3:c.88_98del:p.I30Afs*8	8	26650887	CATCTGCTCGGA	C
45	Thap1	p.P60L,ENSMUSG00000037214.13:ENSMUST00000130231.2:exon3:c.C110T:p.P37L	8	26650910	C	T
45	Thap1	p.L99L,ENSMUSG00000037214.13:ENSMUST00000130231.2:exon4:c.C228T:p.L76L	8	26652491	C	T
45	Thap1	p.P102A,ENSMUSG00000037214.13:ENSMUST00000130231.2:exon4:c.C235G:p.P79A	8	26652498	C	G
45	Thap1	p.A106Cfs*5,ENSMUSG00000037214.13:ENSMUST00000130231.2:exon4:c.246_247insT:p.A83Cfs*5	8	26652509	C	CT
45	Thap1	p.A111G,ENSMUSG00000037214.13:ENSMUST00000130231.2:exon4:c.C263G:p.A88G	8	26652526	C	G
45	Thap1	p.L120L,ENSMUSG00000037214.13:ENSMUST00000130231.2:exon4:c.G291C:p.L97L	8	26652554	G	C
45	Thap1	p.L126L,ENSMUSG00000037214.13:ENSMUST00000130231.2:exon4:c.G309C:p.L103L	8	26652572	G	C
45	Thap1	p.Y134D,ENSMUSG00000037214.13:ENSMUST00000130231.2:exon4:c.T331G:p.Y111D	8	26652594	T	G
45	Thap1	p.T139T,ENSMUSG00000037214.13:ENSMUST00000130231.2:exon4:c.G348A:p.T116T	8	26652611	G	A
45	Thap1	p.L147Cfs*50,ENSMUSG00000037214.13:ENSMUST00000130231.2:exon4:c.369delC:p.L124Cfs*50	8	26652631	TC	T
45	Thap1	p.L147L,ENSMUSG00000037214.13:ENSMUST00000130231.2:exon4:c.G372T:p.L124L	8	26652635	G	T
45	Thap1	p.K155K,ENSMUSG00000037214.13:ENSMUST00000130231.2:exon4:c.A396G:p.K132K	8	26652659	A	G
45	Thap1	p.T162T,ENSMUSG00000037214.13:ENSMUST00000130231.2:exon4:c.G417T:p.T139T	8	26652680	G	T
45	Thap1	p.R169Q,ENSMUSG00000037214.13:ENSMUST00000130231.2:exon4:c.G437A:p.R146Q	8	26652700	G	A
45	Thap1	p.E179Tfs*31,ENSMUSG00000037214.13:ENSMUST00000130231.2:exon4:c.452_453insTGAAAAGCTCAAGACTGCCCAGCAG:p.E156Tfs*31	8	26652715	T	TTGAAAAGCTCAAGACTGCCCAGCAG
45	Thap1	p.L174L,ENSMUSG00000037214.13:ENSMUST00000130231.2:exon4:c.C453T:p.L151L	8	26652716	C	T
45	Thap1	p.E175Gfs*25,ENSMUSG00000037214.13:ENSMUST00000130231.2:exon4:c.454_455insGTGCCGGC:p.E152Gfs*25	8	26652717	G	GGTGCCGGC
45	Thap1	p.E175_K176insQERQLE,ENSMUSG00000037214.13:ENSMUST00000130231.2:exon4:c.456_457insCAGGAGAGGCAGCTTGAA:p.E152_K153insQERQLE	8	26652719	G	GCAGGAGAGGCAGCTTGAA
45	Thap1	p.V180V,ENSMUSG00000037214.13:ENSMUST00000130231.2:exon4:c.C471G:p.V157V	8	26652734	C	G
45	Thap1	p.D189N,ENSMUSG00000037214.13:ENSMUST00000130231.2:exon4:c.G496A:p.D166N	8	26652759	G	A
45	Thap1	p.I197I,ENSMUSG00000037214.13:ENSMUST00000130231.2:exon4:c.C522T:p.I174I	8	26652785	C	T
46	Eepd1	p.S335T	9	25493260	T	A
47	Gnaq	p.V314E	19	16360619	T	A
48	Ikbke	p.A608P,ENSMUSG00000042349.14:ENSMUST00000062108.10:exon19:c.G1894C:p.A632P	1	131185685	C	G
49	Il1rap	p.S534F,ENSMUSG00000022514.15:ENSMUST00000166294.9:exon11:c.C1601T:p.S534F	16	26541361	C	T
50	Map2	p.L138I,ENSMUSG00000015222.19:ENSMUST00000173855.8:exon5:c.C1132A:p.L378I,ENSMUSG00000015222.19:ENSMUST00000114013.8:exon7:c.C886A:p.L296I,ENSMUSG00000015222.19:ENSMUST00000239213.2:exon7:c.C1369A:p.L457I	1	66451997	C	A
51	Alb	p.L477Cfs*5	5	90620001	ATG	A
51	Alb	p.L477Cfs*5	5	90620001	ATG	A
52	Mki67	p.P2191A	7	135298462	G	C
53	Magi3	p.N294N,ENSMUSG00000052539.16:ENSMUST00000121198.8:exon5:c.T882C:p.N294N,ENSMUSG00000052539.16:ENSMUST00000122303.2:exon5:c.T882C:p.N294N	3	103992589	A	G
53	Magi3	p.E293E,ENSMUSG00000052539.16:ENSMUST00000121198.8:exon5:c.G879A:p.E293E,ENSMUSG00000052539.16:ENSMUST00000122303.2:exon5:c.G879A:p.E293E	3	103992592	C	T
53	Magi3	p.E293K,ENSMUSG00000052539.16:ENSMUST00000121198.8:exon5:c.G877A:p.E293K,ENSMUSG00000052539.16:ENSMUST00000122303.2:exon5:c.G877A:p.E293K	3	103992594	C	T
54	Smpd3	p.C425R,ENSMUSG00000031906.10:ENSMUST00000067512.8:exon3:c.T1273C:p.C425R	8	106991279	A	G
55	Tgfb2	p.L112P,ENSMUSG00000039239.15:ENSMUST00000195201.2:exon1:c.T335C:p.L112P	1	186436637	A	G
56	Chmp4b	p.S223T	2	154535920	T	A
57	Ssh2	p.Y202N,ENSMUSG00000037926.16:ENSMUST00000037912.12:exon8:c.T586A:p.Y196N	11	77312094	T	A
57	Ssh2	p.D521D,ENSMUSG00000037926.16:ENSMUST00000037912.12:exon14:c.T1545C:p.D515D	11	77340412	T	C
58	Mast4	p.F186I,ENSMUSG00000034751.18:ENSMUST00000171791.8:exon6:c.T556A:p.F186I,ENSMUSG00000034751.18:ENSMUST00000166336.9:exon7:c.T535A:p.F179I,ENSMUSG00000034751.18:ENSMUST00000172264.8:exon7:c.T520A:p.F174I,ENSMUSG00000034751.18:ENSMUST00000099202.10:exon8:c.T601A:p.F201I,ENSMUSG00000034751.18:ENSMUST00000194446.7:exon8:c.T571A:p.F191I,ENSMUSG00000034751.18:ENSMUST00000239261.2:exon8:c.T610A:p.F204I,…	13	102932602	A	T
59	Lcn2	p.R56S	2	32277923	T	A
60	Muc2	p.I965F	7	141285845	A	T
61	Idh2	p.A241_L242del	7	79748080	CCCAGGG	C
62	Crk	p.X262Q	11	75591547	T	C
63	Rock1	p.R1021W,ENSMUSG00000024290.10:ENSMUST00000067947.7:exon27:c.C3271T:p.R1091W	18	10079196	G	A
64	Crbn	p.H59Q,ENSMUSG00000005362.15:ENSMUST00000113239.10:exon2:c.T180A:p.H60Q,ENSMUSG00000005362.15:ENSMUST00000151484.7:exon2:c.T141A:p.H47Q	6	106772846	A	T
65	Parp1	p.G871A	1	180425882	G	C
66	Itpr3	p.I2358V	17	27336749	A	G
67	Serpina1b	p.H305Q,ENSMUSG00000071178.12:ENSMUST00000186166.7:exon4:c.T915A:p.H305Q,ENSMUSG00000071178.12:ENSMUST00000164454.3:exon5:c.T915A:p.H305Q	12	103695625	A	T
68	Ncoa5	p.N233T,ENSMUSG00000039804.16:ENSMUST00000122070.2:exon6:c.A698C:p.N233T	2	164846148	T	G
69	Abcb1b	p.T1165S	5	8914124	A	T
70	Tln2	p.I502L,ENSMUSG00000052698.16:ENSMUST00000040025.14:exon15:c.A1504C:p.I502L,ENSMUSG00000052698.16:ENSMUST00000215784.2:exon16:c.A1510C:p.I504L	9	67268687	T	G
71	Slc40a1	p.M41R,ENSMUSG00000025993.11:ENSMUST00000186804.2:exon4:c.T122G:p.M41R,ENSMUSG00000025993.11:ENSMUST00000187406.7:exon4:c.T122G:p.M41R,ENSMUSG00000025993.11:ENSMUST00000187420.7:exon4:c.T122G:p.M41R	1	45960465	A	C
72	Traf6	p.N8D	2	101514867	A	G
73	Plxnd1	p.F1142I	6	115943874	A	T
74	Arid1a	p.P1287R,ENSMUSG00000007880.17:ENSMUST00000105897.10:exon19:c.C5003G:p.P1668R,ENSMUSG00000007880.17:ENSMUST00000145664.9:exon19:c.C5015G:p.P1672R	4	133411870	G	C
75	Notch2	p.S2227P	3	98054017	T	C
76	Usp8	p.S263S,ENSMUSG00000027363.16:ENSMUST00000110416.3:exon8:c.T822C:p.S274S	2	126578371	T	C
76	Usp8	p.P387S,ENSMUSG00000027363.16:ENSMUST00000110416.3:exon10:c.C1192T:p.P398S	2	126579943	C	T
77	Trip13	p.D142E	13	74078297	A	T
78	Atp13a2	p.F1010I,ENSMUSG00000036622.16:ENSMUST00000127833.3:exon26:c.T3028A:p.F1010I	4	140733555	T	A
79	Ncapd2	p.L338X	6	125158114	A	T
80	Usp28	p.I34N,ENSMUSG00000032267.9:ENSMUST00000213874.2:exon2:c.T101A:p.I34N	9	48911694	T	A
81	Icam1	p.R351S	9	20938495	G	C
82	Zbtb7a	p.G147A,ENSMUSG00000035011.16:ENSMUST00000117956.2:exon2:c.G440C:p.G147A,ENSMUSG00000035011.16:ENSMUST00000119606.8:exon2:c.G440C:p.G147A,ENSMUSG00000035011.16:ENSMUST00000121840.8:exon2:c.G440C:p.G147A,ENSMUSG00000035011.16:ENSMUST00000125261.2:exon2:c.G440C:p.G147A	10	80980247	G	C
83	Ireb2	p.H254Q	9	54793833	T	A
83	Ireb2	p.F419L	9	54799817	T	A
83	Ireb2	p.V433A	9	54802664	T	C
84	Foxa2	p.A177V,ENSMUSG00000037025.12:ENSMUST00000047315.10:exon3:c.C512T:p.A171V	2	147886302	G	A
85	Notch4	p.T360S,ENSMUSG00000015468.15:ENSMUST00000173389.8:exon6:c.A1090T:p.T364S	17	34787531	A	T
86	Slc9a1	p.L423V	4	133143782	C	G
87	Arhgap21	p.G118G,ENSMUSG00000036591.17:ENSMUST00000154230.9:exon4:c.G351C:p.G117G,ENSMUSG00000036591.17:ENSMUST00000173194.8:exon4:c.G351C:p.G117G,ENSMUSG00000036591.17:ENSMUST00000114594.8:exon5:c.G333C:p.G111G,ENSMUSG00000036591.17:ENSMUST00000141298.9:exon5:c.G351C:p.G117G	2	20896924	C	G
87	Arhgap21	p.G118A,ENSMUSG00000036591.17:ENSMUST00000154230.9:exon4:c.G350C:p.G117A,ENSMUSG00000036591.17:ENSMUST00000173194.8:exon4:c.G350C:p.G117A,ENSMUSG00000036591.17:ENSMUST00000114594.8:exon5:c.G332C:p.G111A,ENSMUSG00000036591.17:ENSMUST00000141298.9:exon5:c.G350C:p.G117A	2	20896925	C	G
87	Arhgap21	p.G118R,ENSMUSG00000036591.17:ENSMUST00000154230.9:exon4:c.G349C:p.G117R,ENSMUSG00000036591.17:ENSMUST00000173194.8:exon4:c.G349C:p.G117R,ENSMUSG00000036591.17:ENSMUST00000114594.8:exon5:c.G331C:p.G111R,ENSMUSG00000036591.17:ENSMUST00000141298.9:exon5:c.G349C:p.G117R	2	20896926	C	G
88	Nsd3	p.V70A,ENSMUSG00000054823.18:ENSMUST00000139966.8:exon16:c.T2915C:p.V972A,ENSMUSG00000054823.18:ENSMUST00000142395.8:exon17:c.T3062C:p.V1021A	8	26188877	T	C
89	Nfia	p.S265R,ENSMUSG00000028565.19:ENSMUST00000075448.13:exon6:c.T861G:p.S287R,ENSMUSG00000028565.19:ENSMUST00000092532.13:exon6:c.T861G:p.S287R,ENSMUSG00000028565.19:ENSMUST00000107062.9:exon6:c.T861G:p.S287R	4	97909106	T	G
90	Synj1	p.V1151G,ENSMUSG00000022973.19:ENSMUST00000170853.8:exon25:c.T3332G:p.V1111G	16	90747289	A	C
91	Insr	p.F504S	8	3244894	A	G
92	Foxk1	p.T563I	5	142441141	C	T
93	Rhobtb3	p.D243E	13	76059068	G	T
94	Rnf41	p.C42S,ENSMUSG00000025373.15:ENSMUST00000171342.3:exon4:c.T124A:p.C42S	10	128271215	T	A
95	Abca2	p.P954L	2	25328921	C	T
96	Epas1	p.L403X	17	87132008	T	A
97	Nup35	p.T28A,ENSMUSG00000026999.15:ENSMUST00000124377.2:exon2:c.A82G:p.T28A	2	80473010	A	G
98	Ppfia1	p.S408P	7	144068671	A	G
99	Cbl	p.I197M,ENSMUSG00000034342.10:ENSMUST00000205968.2:exon4:c.A591G:p.I197M,ENSMUSG00000034342.10:ENSMUST00000206147.2:exon4:c.A591G:p.I197M,ENSMUSG00000034342.10:ENSMUST00000206720.2:exon4:c.A591G:p.I197M	9	44080467	T	C
100	Ptpn4	p.M1?,ENSMUSG00000026384.14:ENSMUST00000163435.8:exon2:c.T2C:p.M1?,ENSMUSG00000026384.14:ENSMUST00000163621.2:exon2:c.T2C:p.M1T,ENSMUSG00000026384.14:ENSMUST00000166422.8:exon2:c.T2C:p.M1T,ENSMUSG00000026384.14:ENSMUST00000168303.8:exon2:c.T2C:p.M1T	1	119730189	A	G
101	Golgb1	p.E3019G,ENSMUSG00000034243.18:ENSMUST00000114812.9:exon17:c.A8933G:p.E2978G	16	36746545	A	G
102	Thra	p.C392S	11	98655295	T	A
103	Slx4	p.L549Q	16	3805905	A	T
104	Brd1	p.R28X,ENSMUSG00000022387.18:ENSMUST00000109381.9:exon2:c.C82T:p.R28X	15	88614812	G	A
105	Pik3r1	p.D126E	13	101846207	A	T
106	Mob4	p.I168N,ENSMUSG00000025979.14:ENSMUST00000159311.8:exon7:c.T566A:p.I189N,ENSMUSG00000025979.14:ENSMUST00000162364.8:exon8:c.T629A:p.I210N,ENSMUSG00000025979.14:ENSMUST00000162553.2:exon8:c.T533A:p.I178N	1	55191916	T	A
107	Ice2	p.I46S,ENSMUSG00000032235.16:ENSMUST00000145538.2:exon3:c.T5G:p.I2S,ENSMUSG00000032235.16:ENSMUST00000034761.15:exon4:c.T242G:p.I81S,ENSMUSG00000032235.16:ENSMUST00000117246.8:exon4:c.T242G:p.I81S	9	69314494	T	G
108	Ncoa2	p.R501C,ENSMUSG00000005886.15:ENSMUST00000068304.13:exon11:c.C1501T:p.R501C,ENSMUSG00000005886.15:ENSMUST00000081713.11:exon11:c.C1501T:p.R501C	1	13245196	G	A
109	Dyrk2	p.Y208H	10	118696635	A	G
110	Odf2	p.V445A,ENSMUSG00000026790.20:ENSMUST00000113767.8:exon12:c.T1523C:p.V508A,ENSMUSG00000026790.20:ENSMUST00000028128.13:exon13:c.T1334C:p.V445A,ENSMUSG00000026790.20:ENSMUST00000113755.8:exon13:c.T1376C:p.V459A,ENSMUSG00000026790.20:ENSMUST00000113756.8:exon13:c.T1376C:p.V459A,ENSMUSG00000026790.20:ENSMUST00000113757.8:exon13:c.T1319C:p.V440A,ENSMUSG00000026790.20:ENSMUST00000113759.9:exon13:c.T13…	2	29805320	T	C
111	Cnpy3	p.S156P	17	47048682	A	G
112	Dcaf6	p.W168R	1	165247730	A	G
113	Pfdn2	p.S49Pfs*11,ENSMUSG00000006412.11:ENSMUST00000135941.8:exon2:c.163_164del:p.S55Pfs*11	1	171184184	CAGGTAGGAAGGCCGCAGAGAAACAGAGTGATTGGATGGAGGCTTGTGGGGATCAGGACGCATTCTGAGGTCTTGTTCTCCTACCCT	C
113	Pfdn2	p.D53H,ENSMUSG00000006412.11:ENSMUST00000135941.8:exon3:c.G175C:p.D59H	1	171184283	G	C
113	Pfdn2	p.A134A	1	171185531	A	G
114	Stxbp4	p.A535T	11	90371497	C	T
115	Prmt3	p.Y384X	7	49476544	T	A
116	Rad51	p.N62K,ENSMUSG00000027323.11:ENSMUST00000140939.8:exon3:c.T186A:p.N62K,ENSMUSG00000027323.11:ENSMUST00000152327.8:exon3:c.T186A:p.N62K	2	118949187	T	A
117	Rsf1	p.A2_A3insTAA	7	97229112	T	TGGCGACGGC
118	Cabin1	p.S800A	10	75570877	A	C
119	Wdr12	p.W324R,ENSMUSG00000026019.16:ENSMUST00000117438.8:exon11:c.T970A:p.W324R,ENSMUSG00000026019.16:ENSMUST00000122038.8:exon11:c.T970A:p.W324R	1	60121468	A	T
120	Slc39a10	p.N391K	1	46871765	A	C
121	Exoc5	p.K307Q,ENSMUSG00000061244.15:ENSMUST00000162175.9:exon11:c.A1114C:p.K372Q	14	49272299	T	G
122	Cul4a	p.A271E	8	13174837	C	A
123	Utp20	p.I338K	10	88653066	A	T
124	Polr1c	p.V7E,ENSMUSG00000067148.16:ENSMUST00000142706.9:exon1:c.T20A:p.V7E,ENSMUSG00000067148.16:ENSMUST00000173232.2:exon1:c.T20A:p.V7E,ENSMUSG00000067148.16:ENSMUST00000173349.8:exon1:c.T20A:p.V7E	17	46558870	A	T
125	Trim24	p.C235G,ENSMUSG00000029833.18:ENSMUST00000120238.2:exon4:c.T493G:p.C165G,ENSMUSG00000029833.18:ENSMUST00000120428.8:exon4:c.T703G:p.C235G	6	37892171	T	G
126	Dok1	p.N471K	6	83008268	A	T
127	Ptprs	p.Y133H,ENSMUSG00000013236.18:ENSMUST00000067538.6:exon11:c.T1933C:p.Y645H	17	56736035	A	G
128	Selenon	NA	4	134279304	C	T
129	Mme	p.S105R,ENSMUSG00000027820.13:ENSMUST00000192002.3:exon4:c.T315A:p.S105R,ENSMUSG00000027820.13:ENSMUST00000194134.6:exon4:c.T315A:p.S105R,ENSMUSG00000027820.13:ENSMUST00000194150.6:exon4:c.T315A:p.S105R,ENSMUSG00000027820.13:ENSMUST00000194836.6:exon4:c.T315A:p.S105R,ENSMUSG00000027820.13:ENSMUST00000194324.6:exon5:c.T315A:p.S105R	3	63234253	T	A
129	Mme	p.N643I,ENSMUSG00000027820.13:ENSMUST00000194134.6:exon20:c.A1928T:p.N643I,ENSMUSG00000027820.13:ENSMUST00000194150.6:exon20:c.A1928T:p.N643I	3	63272431	A	T
130	Exosc10	p.P224Q,ENSMUSG00000017264.17:ENSMUST00000076022.7:exon6:c.C671A:p.P224Q,ENSMUSG00000017264.17:ENSMUST00000097781.11:exon6:c.C671A:p.P224Q	4	148647505	C	A
131	Ddx52	p.T163I	11	83836998	C	T
